# Supplementary material for: ANMDA: anti-noise based computational model for predicting potential miRNA-disease associations
Source: BMC Bioinformatics. 2021 Jul 2;22:358. doi: 10.1186/s12859-021-04266-6 (PMC8254275; doi:10.1186/s12859-021-04266-6)
Supplement: Supplementary file 1 — Additional file 1. The top 200 miRNA-disease associations predicted by ANMDA [file 12859_2021_4266_MOESM1_ESM.xlsx]

## Sheet: Sheet1
Disease	MiRNA	Rank	Proba
Stomach Neoplasms	hsa-let-7d	1	0.997184
Stomach Neoplasms	hsa-let-7c	2	0.997009
Colorectal Neoplasms	hsa-let-7d	3	0.996693
Stomach Neoplasms	hsa-mir-29b	4	0.99664
Stomach Neoplasms	hsa-let-7b	5	0.996395
Stomach Neoplasms	hsa-let-7e	6	0.996359
Carcinoma, Hepatocellular	hsa-mir-133a	7	0.996184
Stomach Neoplasms	hsa-mir-19b	8	0.996148
Lung Neoplasms	hsa-mir-106b	9	0.996104
Stomach Neoplasms	hsa-mir-210	10	0.996015
Stomach Neoplasms	hsa-mir-133a	11	0.995862
Colorectal Neoplasms	hsa-mir-29b	12	0.99583
Colorectal Neoplasms	hsa-mir-132	13	0.995826
Colorectal Neoplasms	hsa-mir-106b	14	0.995738
Colorectal Neoplasms	hsa-mir-29c	15	0.995521
Colorectal Neoplasms	hsa-let-7f	16	0.995369
Carcinoma, Hepatocellular	hsa-mir-132	17	0.995086
Stomach Neoplasms	hsa-mir-15a	18	0.995085
Colorectal Neoplasms	hsa-mir-223	19	0.99507
Melanoma	hsa-mir-24	20	0.995021
Colorectal Neoplasms	hsa-mir-15a	21	0.994975
Carcinoma, Hepatocellular	hsa-mir-429	22	0.994908
Colorectal Neoplasms	hsa-mir-24	23	0.99476
Stomach Neoplasms	hsa-mir-205	24	0.994736
Carcinoma, Hepatocellular	hsa-mir-34b	25	0.994507
Melanoma	hsa-mir-29c	26	0.994496
Stomach Neoplasms	hsa-mir-203	27	0.994433
Colorectal Neoplasms	hsa-mir-30b	28	0.99435
Stomach Neoplasms	hsa-mir-92a	29	0.994345
Melanoma	hsa-mir-92a	30	0.994296
Colorectal Neoplasms	hsa-mir-214	31	0.994291
Melanoma	hsa-mir-223	32	0.994286
Carcinoma, Hepatocellular	hsa-mir-143	33	0.994208
Carcinoma, Squamous Cell	hsa-let-7a	34	0.994127
Stomach Neoplasms	hsa-let-7i	35	0.993963
Carcinoma, Hepatocellular	hsa-mir-206	36	0.993927
Colorectal Neoplasms	hsa-mir-205	37	0.993895
Colorectal Neoplasms	hsa-mir-192	38	0.993818
Carcinoma, Squamous Cell	hsa-mir-17	39	0.993734
Lung Neoplasms	hsa-mir-195	40	0.993598
Lung Neoplasms	hsa-mir-141	41	0.993552
Melanoma	hsa-mir-150	42	0.993525
Carcinoma, Hepatocellular	hsa-mir-9	43	0.993491
Colorectal Neoplasms	hsa-mir-30c	44	0.993298
Colonic Neoplasms	hsa-mir-210	45	0.993214
Melanoma	hsa-mir-10b	46	0.9931
Melanoma	hsa-mir-132	47	0.993058
Prostatic Neoplasms	hsa-mir-210	48	0.992956
Stomach Neoplasms	hsa-mir-26a	49	0.992921
Carcinoma, Hepatocellular	hsa-mir-23b	50	0.992875
Carcinoma, Squamous Cell	hsa-let-7c	51	0.992863
Esophageal Neoplasms	hsa-let-7d	52	0.992838
Lung Neoplasms	hsa-mir-429	53	0.992819
Colonic Neoplasms	hsa-mir-133a	54	0.992687
Colorectal Neoplasms	hsa-let-7i	55	0.992655
Lung Neoplasms	hsa-mir-15a	56	0.992647
Carcinoma, Non-Small-Cell Lung	hsa-mir-106b	57	0.992627
Glioblastoma	hsa-mir-29b	58	0.992339
Prostatic Neoplasms	hsa-mir-24	59	0.992336
Carcinoma, Non-Small-Cell Lung	hsa-let-7c	60	0.992309
Carcinoma, Squamous Cell	hsa-mir-200b	61	0.992271
Carcinoma, Squamous Cell	hsa-mir-19a	62	0.992234
Colorectal Neoplasms	hsa-mir-23b	63	0.992212
Esophageal Neoplasms	hsa-mir-125b	64	0.992151
Lung Neoplasms	hsa-mir-23b	65	0.992127
Carcinoma, Squamous Cell	hsa-let-7b	66	0.992094
Esophageal Neoplasms	hsa-mir-200b	67	0.99209
Prostatic Neoplasms	hsa-mir-30b	68	0.992005
Glioblastoma	hsa-let-7c	69	0.991972
Esophageal Neoplasms	hsa-mir-106b	70	0.991924
Melanoma	hsa-mir-206	71	0.991912
Melanoma	hsa-mir-30c	72	0.99179
Melanoma	hsa-mir-101	73	0.99178
Carcinoma, Squamous Cell	hsa-let-7f	74	0.991712
Carcinoma, Hepatocellular	hsa-mir-27b	75	0.991706
Melanoma	hsa-mir-27a	76	0.991597
Carcinoma, Hepatocellular	hsa-mir-204	77	0.991595
Carcinoma, Non-Small-Cell Lung	hsa-mir-20a	78	0.991511
Carcinoma, Squamous Cell	hsa-let-7e	79	0.991482
Carcinoma, Non-Small-Cell Lung	hsa-mir-19b	80	0.991467
Colorectal Neoplasms	hsa-mir-125a	81	0.991439
Glioblastoma	hsa-mir-106b	82	0.991422
Carcinoma, Hepatocellular	hsa-mir-26b	83	0.991279
Colonic Neoplasms	hsa-mir-29c	84	0.991246
Colorectal Neoplasms	hsa-let-7g	85	0.991174
Pancreatic Neoplasms	hsa-mir-19b	86	0.991134
Carcinoma, Squamous Cell	hsa-mir-29b	87	0.991129
Colonic Neoplasms	hsa-mir-199a	88	0.991126
Stomach Neoplasms	hsa-mir-23b	89	0.991091
Prostatic Neoplasms	hsa-mir-150	90	0.991033
Pancreatic Neoplasms	hsa-mir-106b	91	0.991001
Prostatic Neoplasms	hsa-mir-29c	92	0.990958
Neoplasms	hsa-mir-133a	93	0.990918
Breast Neoplasms	hsa-mir-150	94	0.990797
Melanoma	hsa-mir-181b	95	0.990619
Glioma	hsa-let-7d	96	0.990616
Carcinoma, Non-Small-Cell Lung	hsa-let-7f	97	0.990598
Colonic Neoplasms	hsa-mir-203	98	0.990571
Glioblastoma	hsa-mir-126	99	0.990516
Colorectal Neoplasms	hsa-mir-302a	100	0.9905
Stomach Neoplasms	hsa-mir-30a	101	0.990387
Carcinoma, Non-Small-Cell Lung	hsa-mir-132	102	0.990379
Glioblastoma	hsa-mir-223	103	0.990371
Colorectal Neoplasms	hsa-mir-302b	104	0.990351
Prostatic Neoplasms	hsa-mir-429	105	0.990291
Neoplasms	hsa-mir-1	106	0.990262
Neoplasms	hsa-mir-223	107	0.990189
Glioma	hsa-let-7a	108	0.990145
Prostatic Neoplasms	hsa-let-7f	109	0.990113
Carcinoma, Renal Cell	hsa-mir-132	110	0.990106
Prostatic Neoplasms	hsa-mir-206	111	0.990082
Prostatic Neoplasms	hsa-mir-7	112	0.990039
Colorectal Neoplasms	hsa-mir-204	113	0.990033
Carcinoma, Hepatocellular	hsa-mir-193b	114	0.990029
Colonic Neoplasms	hsa-mir-146b	115	0.990014
Breast Neoplasms	hsa-mir-192	116	0.989914
Carcinoma, Squamous Cell	hsa-mir-141	117	0.989906
Carcinoma, Hepatocellular	hsa-mir-194	118	0.989881
Carcinoma, Non-Small-Cell Lung	hsa-mir-133a	119	0.989865
Head and Neck Neoplasms	hsa-mir-29b	120	0.989843
Colonic Neoplasms	hsa-mir-214	121	0.98983
Endometriosis	hsa-mir-29b	122	0.989797
Carcinoma, Squamous Cell	hsa-mir-132	123	0.989754
Neoplasms	hsa-mir-146b	124	0.989738
Melanoma	hsa-mir-127	125	0.989707
Esophageal Neoplasms	hsa-let-7e	126	0.989705
Prostatic Neoplasms	hsa-let-7e	127	0.989679
Esophageal Neoplasms	hsa-let-7f	128	0.989669
Carcinoma, Non-Small-Cell Lung	hsa-mir-92a	129	0.989636
Endometriosis	hsa-mir-21	130	0.989634
Carcinoma, Hepatocellular	hsa-mir-302a	131	0.98961
Colonic Neoplasms	hsa-mir-181b	132	0.98961
Glioblastoma	hsa-mir-132	133	0.989593
Esophageal Neoplasms	hsa-mir-132	134	0.98956
Neoplasms	hsa-mir-195	135	0.989542
Ovarian Neoplasms	hsa-mir-15a	136	0.989536
Glioma	hsa-mir-19b	137	0.989484
Carcinoma, Hepatocellular	hsa-mir-342	138	0.989473
Medulloblastoma	hsa-let-7a	139	0.989444
Head and Neck Neoplasms	hsa-mir-19b	140	0.98944
Head and Neck Neoplasms	hsa-mir-17	141	0.989374
Carcinoma, Squamous Cell	hsa-mir-146b	142	0.989365
Carcinoma, Non-Small-Cell Lung	hsa-mir-141	143	0.989315
Carcinoma, Non-Small-Cell Lung	hsa-mir-24	144	0.989301
Glioblastoma	hsa-mir-133a	145	0.98928
Carcinoma, Non-Small-Cell Lung	hsa-let-7e	146	0.98927
Prostatic Neoplasms	hsa-mir-192	147	0.989229
Medulloblastoma	hsa-mir-29b	148	0.989208
Stomach Neoplasms	hsa-mir-219	149	0.989093
Glioblastoma	hsa-let-7f	150	0.989052
Glioblastoma	hsa-let-7b	151	0.988992
Carcinoma, Squamous Cell	hsa-mir-199a	152	0.988981
Carcinoma, Non-Small-Cell Lung	hsa-mir-203	153	0.988945
Urinary Bladder Neoplasms	hsa-let-7d	154	0.988913
Carcinoma, Renal Cell	hsa-mir-125b	155	0.988908
Carcinoma, Squamous Cell	hsa-mir-7	156	0.98887
Glioblastoma	hsa-mir-24	157	0.988824
Colonic Neoplasms	hsa-mir-195	158	0.98877
Esophageal Neoplasms	hsa-mir-1	159	0.988742
Carcinoma, Squamous Cell	hsa-mir-429	160	0.988725
Esophageal Neoplasms	hsa-mir-17	161	0.988671
Endometriosis	hsa-mir-19b	162	0.988642
Esophageal Neoplasms	hsa-mir-7	163	0.988584
Colonic Neoplasms	hsa-mir-150	164	0.988553
Colorectal Neoplasms	hsa-mir-212	165	0.98854
Glioma	hsa-mir-29b	166	0.988519
Pancreatic Neoplasms	hsa-mir-141	167	0.988517
Medulloblastoma	hsa-let-7d	168	0.988347
Melanoma	hsa-mir-224	169	0.988287
Glioblastoma	hsa-let-7e	170	0.988257
Lung Neoplasms	hsa-mir-20b	171	0.988166
Carcinoma, Renal Cell	hsa-mir-17	172	0.988132
Head and Neck Neoplasms	hsa-mir-126	173	0.988058
Glioblastoma	hsa-mir-1	174	0.987971
Breast Neoplasms	hsa-mir-212	175	0.987919
Carcinoma, Renal Cell	hsa-mir-133a	176	0.987915
Colonic Neoplasms	hsa-mir-222	177	0.987913
Colonic Neoplasms	hsa-mir-7	178	0.98783
Esophageal Neoplasms	hsa-mir-429	179	0.987787
Carcinoma, Renal Cell	hsa-mir-148a	180	0.987748
Carcinoma, Hepatocellular	hsa-mir-137	181	0.987687
Glioblastoma	hsa-mir-150	182	0.987668
Head and Neck Neoplasms	hsa-mir-146a	183	0.987625
Glioblastoma	hsa-mir-141	184	0.987594
Carcinoma, Non-Small-Cell Lung	hsa-let-7i	185	0.987577
Glioblastoma	hsa-mir-34b	186	0.98751
Carcinoma, Squamous Cell	hsa-mir-150	187	0.987507
Ovarian Neoplasms	hsa-mir-29c	188	0.987468
Carcinoma, Renal Cell	hsa-mir-24	189	0.987439
Carcinoma, Hepatocellular	hsa-mir-184	190	0.987414
Pancreatic Neoplasms	hsa-mir-1	191	0.987359
Carcinoma, Non-Small-Cell Lung	hsa-mir-181b	192	0.987339
Neoplasms	hsa-mir-23b	193	0.98729
Ovarian Neoplasms	hsa-mir-203	194	0.987268
Medulloblastoma	hsa-let-7c	195	0.987253
Glioma	hsa-let-7f	196	0.987207
Neoplasms	hsa-mir-196a	197	0.987156
Pancreatic Neoplasms	hsa-mir-133a	198	0.987146
Neoplasms	hsa-mir-148a	199	0.987133
Head and Neck Neoplasms	hsa-mir-200b	200	0.987114
